# Supplementary material for: Immune responses to a single dose of the AZD1222/Covishield vaccine in health care workers
Source: Nat Commun. 2021 Jul 29;12:4617. doi: 10.1038/s41467-021-24579-7 (PMC8322137; doi:10.1038/s41467-021-24579-7)
Supplement: Supplementary file 3 — Source data [file 41467_2021_24579_MOESM3_ESM.xlsx]

## Sheet: Fig 2a, 2c, 3a, 3b and 4
Sample ID (V number)	Age	Sex	S1	S2	S1 (Pre)	S1 (post)	S2 (Pre)	S2 (post)	Total S	Antibody index pre	Antibody index post	WT	B.1.1.7	B.135	Sample ID (V number)	sVNT value Pre	sVNT value Post
1	57	F	+	-	5	565	35	250	815	-0.0578947	8.27368	20	1:20	0	1	9.45644	68.2277
2	27	F	+	-	0	340	0	75	415	-0.0263158	10.5632	20	1:20	0	2	9.60536	76.7677
3	28	F	-	-	0	290	40	120	410	-0.0578947	9.60526	0	0	0	3	0	59.6878
4	51	F	+	+	0	1220	20	430	1650	-0.0210526	11.9895	40	40	0	4	15.4877	75.023
5	27	F	+	-	0	355	10	205	560	0	9.81053	0	0	0	5	15.1899	48.944
6	29	F	-	-	0	70	0	10	80	-0.0105263	5.39474	80	80	20	6	19.8064	74.472
7	32	F	+	+	0	2440	70	2090	4530	-0.0105263	6.22632	0	0	0	7	24.274	54.0863
8	29	F	+	-	35	535	0	170	705	-0.0368421	8.71579	20	0	0	8	17.0514	81.5427
9	51	F	-	-	5	270	10	70	340	0.00526316		80	20	20	9	15.9345	62.259
11	44	F	+	+	10	390	20	515	905	-0.0421053	8.43684	40	20	0	11	12.9561	70.4316
19	34	F	+	+	0	410	0	515	925	-0.0368421	7.41579	1:20	0	0	19	17.1258	76.9513
21	39	F	+	-	25	495	35	110	605	-0.0421053	3.33684	40	0	0	21	30.2308	61.5243
22	33	F	+	+	5	710	10	580	1290	-0.0315789	3.36842	2560	640	0	22	17.1258	63.1772
23	40	F	+	-	0	405	15	75	480	-0.0105263	13.3105	20	20	0	23	19.4341	80.5326
25	50	F	-	-	5	75	10	170	245	-0.0210526	12.8053	40	40	0	25	21.6679	83.4711
27	60	F	+	+	20	435	0	545	980	0.00526316	12.7632	320	160	40	27	97.6173	98.7144
30	68	F	-	-	95	5	55	60	65	-0.0210526	6.42105	0	0	0	30	11.4669	62.9017
103	34	F	-	-	0	140	0	80	220	-0.0368421	10.9368	20	20	0	103	11.3924	69.4215
554	34	F	+	+	30	520	40	310	830	0	8.98947	40	20	0	554	19.8064	83.2874
555	44	F	+	+	330	1530	95	740	2270	0.0157895	1.18421	20	0	0	555	20.8488	65.6566
556	47	F	+	-	0	520	45	120	640	0.0210526	3.42632	20	0	0	556	17.9449	51.6988
557	49	F	+	+	50	1225	55	495	1720	0	3.20526	0	0	0	557	9.38198	45.6382
558	52	F	+	-		465		75	540	0.01	0.421053	0	0	0	558
559	31	F	-	-	555	220	70	95	315	0.00526316	4.94737	20	20	0	559	9.75428	71.4417
560	29	F	+	+	10	880	25	650	1530	-0.0210526	11.7579	160	80	20	560	7.81832	93.3884
561	24	F	+	-	15	790	55	180	970	-0.0157895	1.33158	20	0	0	561	5.28667	59.2287
562	49	F	+	+	5	1700	0	1250	2950	0.00526316	12.6	80	40	0	562	14.4453	89.2562
563	61	F	+	+	10	1660	170	735	2395	-0.0157895	6.79474	20	40	0	563	13.4986	70.2479
564	73	F	-	-		100		0	100	0.0105263	9.97895	160	40	0	564	17.3492	88.5216
566	38	F	+	+	40	615	0	540	1155	-0.0105263	0	0	0	0	566	18.0938	16.6208
567	57	M	-	-	0	55	30	10	65	0.00526316	1.34737	640	640	80	567	17.3492	91.0009
568	31	M	-	+	15	95	80	380	475	-0.0263158	8.95789	20	20	0	568	12.9561	70.5234
569	30	M	+	+	0	805	10	350	1155	-0.0105263	3.69474	20	0	0	569	12.2859	61.3407
571	62	M	+	-	15	350	265	265	615	-0.0368421	4.25789	0	0	0	571	12.8071	56.8411
572	29	M	-	-	135	165	210	55	220	-0.0736842	9.23158	80	40	0	572	11.0946	75.4821
573	30	M	-	-	5	140	0	35	175	0.0842105	2.2	20	20	0	573	11.0201	54.6373
574	51	M	+	+	0	880	15	755	1635	-0.0263158	11.0842	40	40	0	574	24.6463	79.8898
576	28	M	-	-	5	100	25	60	160	-0.0157895	9.09474	20	20	0	576	19.4341	50.6887
579	27	M	-	-	10	180	5	80	260	-0.0526316	1.38947	0	0	0	579	16.3068	44.9954
580	62	M	+	-	30	680	40	95	775	-0.0631579	0.836842	0	0	0	580	15.9345	34.4353
581	27	M	+	+	0	760	0	470	1230	-0.0157895	11.1211	40	80	0	581	14.1474	67.6768
584	24	M	-	-	0	260	50	55	315	-0.0473684	11.221	20	0	0	584	1.65289	44.5363
585	30	M	-	-	90	210	130	175	385	-0.0684211	10.6579	40	40	0	585	0	86.685
586	32	M	-	-	0	220	5	95	315	-0.0315789	0.6	80	80	0	586	0	35.2617
587	54	M	-	-	5	165	20	140	305	-0.0578947	9.04211	40	40	0	587	0	52.0661
588	55	M	+	-	0	805	15	70	875	-0.0578947	9.44211	80	80	0	588	4.40771	81.7264
589	34	M	-	-	5	185	10	195	380	-0.00526316	2.87368	0	0	0	589	3.39761	38.6593
590	35	M	+	-	5	510	25	150	660	-0.0578947	5.41053	80	80	40	590	11.8868	82.0937
591	31	M	+	+	10	590	10	370	960	-0.0368421	3.3	20	0	0	591	1.19376	67.1258
594	60	M	+	-	0	365	5	85	450	-0.01987	2.23684	0	0	0	594	1.79245	27.7319
595	39	M	+	-	20	565	30	60	625	-0.0526316	12.579	160	160	40	595	13.315	93.5721
596	59	M	-	-	25	85	0	40	125	-0.0526316	9.55789	0	0	0	596	0.734619	3.12213
597	53	M	-	-	25	255	5	50	305	-0.0157895	13.2842	160	160	40	597	0	90.45
600	61	M	+	+	45	1105	0	1015	2120	-0.0315789	5.45789	80	80	0	600	6.7034	71.809
614	35	M	+	-	0	355	0	110	465	-0.0263158	8.22105	80	40	0	614	1.28558	84.4812
615	45	M	-	-	45	210	140	15	225	-0.0210526	12.4895	320	160	20	615	11.6621	93.2048
616	32	M	-	-	50	200	70	150	350	-0.00526316	9.63684	40	20	0	616	15.7943	63.2691
617	27	M	+	-	30	510	0	155	665	-0.0157895	10.8	160	40	0	617	4.59137	77.8696
618	55	M	-	-	10	80	0	0	80	0	8.95263	80	40	0	618	0	82.6446
619	34	M	-	-	45	40	5	75	115	0	11.2947	40	20	20	619	1.92837	75.8494
620	30	M	+	+	60	1180	20	695	1875	-0.0263158	13.079	0	0	0	620	0	57.3003
621	41	M	+	+	235	740	130	595	1335	-0.0210526	0.836842	40	40	0	621	8.44812	76.9513
622	35	M	+	-	0	595	0	110	705	-0.0210526	10.1632	40	20	0	622	5.6933	72.971
623	36	M	-	-	5	135	0	200	335	-0.0421053	9.48947	40	40	0	623	0	39.3396
624	33	M	+	-	65	320	325	225	545	-0.0210526	1.36316	0	0	0	624	0	34.3396
1107	74	M	+	-	105	555	95	160	715	-0.0105263	4.08947	0	0	0	1107	0	36.4151
1239	39	M	+	-	220	545	105	75	620	0.00526316	14.1737	40	40	40	1239	15.3352	92.4528
1242	57	M	+	-	45	435	50	205	640	0.0894737	12.4632	40	0	0	1242	4.40771	59.6226

## Sheet: Fig 2a, 2b, 3a,c,d
	Prevaccination			sVNT value	Wantai Ab index	One months after vaccination			sVNT value	Wantain Ab index
V number	WT	B.1.1.7	B.135			WT	B.1.1.7	B.135
39	40	20	0	56.3663	12.6474	160	40	40	99.7766	12.4789
92	40	20	0	36.1132	5.91053	80	40	20	97.0961	16.4789
102	0	0	0	20.1042	1.27368	40	40	0	80.7148	11.1632
324	160	40	40	40.4319	8.7	320	320	40	97.8407	13.8158
390	0	0	0	-7.2971	-0.0263158	80	80	80	84.5867	12.8368
393	0	0	0	-2.82949	1.49474	80	80	40	88.3098	12.0053
411	320	160	20	79.8958	8.18421	320	320	40	98.4363	12.8263
427	0	0	0	11.4669	2.53158	40	40	20	64.6314	11.9789
439	160	80	0	87.6396	11.8211	320	80	20	99.5532	12.9316
565	40	0	0	17.7215	1.62105	320	160	0	90.0968	7.91053
765	20	20	0	74.1623	12.5105	40	80	20	98.9576	13.6263
809	80	20	0	51.8243	11.7474	40	40	20	93.0007	12.9895
820	160	40	0	80.1936	11.6842	80	80	20	98.8831	13.2368
840	80	20	0	36.2621	8.98421	40	40	0	97.8407	14.0158
862	40	20	0	49.8138	11.9263	160	160	20	99.3299	13.4368
1203	80	40	0	97.3194	2.61579	160	80	20	99.1809	14.4105
1386	40	20	0	34.7729	5.16842	80	80	0	97.9151	14.3842
1397	0	0	0	13.7751	1.04854	0	0	0	38.7193	2.93158
1559	160	80	0	75.4281	6.98947	160	160	20	98.064	14.4053
1570	80	80	0	86.7461	11.8842	160	160	40	99.6277	29.2316
1572	640	320	0	31.3477	12.4579	160	160	80	62.9933	14.5211
1710	20	0	0	56.6642	7.77895	80	80	20	99.2554	13.6316
1905	320	160	0	88.3098	10.8316	320	640	20	99.4043	13.279
1909	640	320	80	89.7245	12.3158	1640	640	40	98.3619	12.8
1993	40	80	0	68.8012	11.0789	80	80	0	97.9151	13.0895
1709	20	20	0	78.1832	10.2632	160	160	20	99.7766	12.7789

## Sheet: Fig1a, Table 1
Serial Number	Age (in years)	Sex	Asthma? (Y/N)	Hypertension? (Y/N)	Diabetes? (Y/N)	CKD? (Y/N)	Any other significant illnesses?	Long term steroids?	Immunosuppressive Drugs?		Results	Absorbancy	Index	Post -Vaccine 1 month Ab Result	Absorbancy	Index
V618	24	Male	No	No	No	No	No	No	No	No	Negative	0.011	0	Positive	1.715	8.95263
V617	29	Male	No	No	No	No	No	No	No		Negative	0.008	-0.0157895	Positive	2.066	10.8
V1002	23	Male	yes	1	No						Negative	0.006	-0.0473684	Positive	1.182	6.16316
V362	26	Male	N	N	N	N					Negative	0.01	0	Negative	0.062	0.268421
V959	23	Male	No								Negative	0.007	-0.0421053	Negative	0.151	0.736842
V327	21	Male	N	N	N	N					Negative	0.021	0.0578947	Positive	0.665	3.44211
V361	21	Male	N	N	N	N					Negative	0.006	-0.0210526	Positive	2.297	12.0316
V853	21	Male	No	No	No	No		No	No		Negative	0.004	-0.0368421	Positive	2.473	12.9474
V155	23	Male	N	N	N	N					Negative	0.008	-0.0736842	Positive	1.806	9.42105
V476	23	Male									Negative	0.011	0	Positive	1.615	8.42632
V805	23	Male	No	No	No	No		No	No		Negative	0.008	-0.0315789	Positive	1.523	7.95789
V845	23	Male	No	No	No	No		No	No		Negative	0.003	-0.0421053	Positive	0.862	4.46842
V859	23	Male	No	No	No	No		No	No		Negative	0.01	-0.00526316	Positive	0.691	3.57895
V1300	24	Male	No								Negative	0.006	-0.0210526	Positive	0.847	4.38947
V627	25	Male	N	N	N	N	None	None	None	Yes	Negative	0.012	0.0105263	Positive	1.382	7.20526
V1373	25	Male	No	No	No						Negative	0.011	-0.0105263	Positive	1.099	5.71579
V1377	25	Male	No	No	No						Negative	0.009	-0.0210526	Positive	0.544	2.80526
V854	26	Male	No	No	No	No		No	No		Negative	0.01	-0.00526316	Positive	0.837	4.33684
V857	26	Male	No	No	No	No		No	No		Negative	0.007	-0.0210526	Positive	2.72	14.2579
V1410	26	Male	No	No	No						Negative	0.048	0.15534	Positive	2.566	13.4474
V385	27	Male	N	N	N	N					Negative	0.007	-0.0157895	Positive	0.2303	1.15421
V594	27	Male	Y								Negative	0.008	-0.01987	Positive	0.439	2.23684
V623	27	Male	N	N	N	N	None	None	None	No	Negative	0.006	-0.0421053	Positive	1.817	9.48947
V850	27	Male	No	No	No	No		No	No		Negative	0.005	-0.0315789	Positive	2.626	13.7526
V1194	27	Male	No								Negative	0.005	-0.0578947	Positive	1.434	7.47895
V1387	27	Male	No	No	No						Negative	0.002	-0.0578947	Positive	1.156	6.02632
V1398	27	Male	No	No	No						Negative	0.008	-0.038835	Positive	1.512	7.9
V470	28	Male	N	N	N	N	None	None	None		Negative	0.006	-0.0263158	Positive	0.617	3.21579
V589	28	Male	N	N	N	N	None	None	None	Yes	Negative	0.018	-0.00526316	Positive	0.56	2.87368
V766	28	Male	No	No	No	No		No	No		Negative	0.01	-0.0210526	Positive	0.864	4.47368
V1376	28	Male	No	No	No						Negative	0.013	0	Positive	2.412	12.6368
V109	29	Male									Negative	0.007	-0.0789474	Positive	0.412	2.13684
V110	29	Male	N	N	N	N	None	None	None	Yes	Negative	0.016	-0.0315789	Positive	0.536	2.78947
V234	29	Male	N	N	N	N	Food Allergy-Meat				Negative	0.013	-0.0157895	Positive	1.166	6.05263
V581	29	Male	Y	N	N	N	None	None	None		Negative	0.016	-0.0157895	Positive	2.127	11.1211
V701	29	Male	N	N	N	N	None	None	None	Yes	Negative	0.006	-0.08421	Positive	0.942	4.92632
V735	29	Male	No	No	No	No		No	No		Negative	0.01	-0.00526316	Positive	1.376	7.18421
V737	29	Male	No	No	No	No		No	No		Negative	0.011	0	Positive	0.591	3.0421
V1131	29	Male	No								Negative	0.004	-0.0631579	Positive	0.627	3.23158
V1200	29	Male	No								Negative	0.01	-0.0315789	Positive	0.958	4.97368
V1420	29	Male	No	No	No						Negative	0.014	-0.00970874	Positive	0.946	4.91053
V1990	28	Male	N	N	N						Negative	0.008	0.0210526	Positive	1.264	6.58421
V635	28	Male									Negative	0.008	0.0210526	Positive	0.297	1.49474
V209	23	Female			Y		Ischaemic Heart Disease				Negative	0.009	-0.0105263	Positive	1.973	10.3
V738	28	Female	Yes	Yes	No	No		No	No		Negative	0.009	-0.0105263	Positive	1.442	7.53158
V658	21	Female	N	N	N	N	None	None	None	No	Negative	0.026	0.0368421	Negative	0.064	0.263158
V423	27	Female	N	N	N	N					Negative	0.009	-0.0105263	Negative	0.059	0.252632
V1911	27	Female									Negative	0.025	0.0578947	Negative	0.051	0.184211
V844	22	Female	No	No	No	No		No	No		Negative	0.012	0.00526316	Positive	1.862	9.73158
V1383	23	Female	No	No	No						Negative	0.012	-0.00526316	Positive	1.65	8.61579
V1409	23	Female	yes	No	No						Negative	0.008	-0.038835	Positive	1.182	6.16316
V1425	23	Female	No	No	No						Negative	0.116	0.485437	Positive	2.266	11.8684
V287	24	Female	N	N	N	N	Allargies=Food-tomato,Pineapple,salman				Negative	0.008	-0.0421053	Positive	2.369	12.4105
V1406	24	Female	No	No	No						Negative	0.007	-0.0436893	Positive	2.045	10.7053
V77	25	Female	N	N	N	N	None	None	None	No	Negative	0.013	-0.00526316	Positive	0.406	2.06316
V1755	25	Female	N	N	N	N	None	None	None		Negative	0.011	-0.0242718	Positive	0.957	4.96842
V128	26	Female	N	N	N	N	None	None	None	Yes	Negative	0.006	-0.0842105	Positive	1.262	6.56842
V243	26	Female	N	N	N	N					Negative	0.012	-0.0210526	Positive	2.216	11.579
V258	26	Female	N	N	N	N					Negative	0.008	-0.0421053	Positive	2.228	11.6684
V468	26	Female	N	N	N	N	None	None	None	Yes	Negative	0.008	-0.0157895	Positive	1.785	9.36316
V564	26	Female	N	N	N	N	None	None	None	No	Negative	0.01	0.0105263	Positive	1.91	9.97895
V835	26	Female	No	No	No	No		No	No		Negative	0.005	-0.0473684	Positive	2.509	13.1474
V1206	26	Female	No								Negative	0.014	-0.0105263	Positive	1.486	7.75263
V1381	26	Female	No	No	No						Negative	0.012	-0.00526316	Positive	2.037	10.6632
V196	27	Female	N	N	N	N					Negative	0.011	0	Positive	0.689	3.5421
V453	27	Female	N	N	N	N	None	None	None	Yes	Negative	0.011	-0.0578947	Positive	1.207	6.32105
V579	27	Female	N	N	N	N	None	None	None		Negative	0.009	-0.0526316	Positive	0.278	1.38947
V588	27	Female	N	N	N	N	None	None	None	Yes	Negative	0.008	-0.0578947	Positive	1.808	9.44211
V690	27	Female	N	N	N	N	None	None	None	Yes	Negative	0.013	-0.0473684	Positive	2.355	12.3368
V695	27	Female	N	N	N	N	None	None	None	Yes	Negative	0.016	-0.03158	Positive	1.461	7.62105
V802	27	Female	No	No	No	No		No	No		Negative	0.007	-0.0368421	Positive	0.846	4.37895
V1186	27	Female	No								Negative	-0.012	-0.147368	Positive	2.739	14.3579
V1404	27	Female	No	No	No						Negative	0.112	0.466019	Positive	2.528	13.2474
V540	28	Female	N	N	N	None	None	None	No	Yes	Negative	0.011	-0.00526316	Positive	1.851	9.68421
V590	28	Female	N	N	N	N	None	None	None	Yes	Negative	0.008	-0.0578947	Positive	1.042	5.41053
V696	28	Female	N	N	N	N	None	None	None	Yes	Negative	0.025	0.015789	Positive	1.686	8.80526
V698	28	Female	N	N	N	N	None	None	None	Yes	Negative	0.012	-0.05263	Positive	1.405	7.36316
V821	28	Female	No	No	No	No		No	No		Negative	0.004	-0.0526316	Positive	2.554	13.3737
V858	28	Female	No	No	No	No		No	No		Negative	0.005	-0.0315789	Positive	2.602	13.6211
V1197	28	Female	Yes								Negative	0.005	-0.0578947	Positive	0.935	4.85263
V11	29	Female	N	N	N	N	None	None	None	Yes	Negative	0.006	-0.0421053	Positive	1.617	8.43684
V45	29	Female	N	N	N	N	None	None	None	Yes	Negative	0.004	-0.05263	Positive	0.523	2.67895
V115	29	Female	N	N	N	N	None	None	None	Yes	Negative	0.014	-0.0421053	Positive	1.815	9.47895
V145	29	Female	N	N	N	N	None	None	None	Yes	Negative	0.009	-0.0684211	Positive	2.666	13.9579
V200	29	Female	N	N	N	N					Negative	0.006	-0.0263158	Positive	1.495	7.78421
V288	29	Female	N	N	N	N					Negative	0.013	-0.0157895	Positive	0.239	1.2
V299	29	Female	N	N	N	N					Negative	0.011	-0.0263158	Positive	1.122	5.84737
V445	29	Female	N	N	N	N	None	None	None	Yes	Negative	0.011	-0.0578947	Positive	2.308	12.1158
V622	29	Female	No	No	No	No	No	No	No		Negative	0.01	-0.0210526	Positive	1.945	10.1632
V624	29	Female	N	N	N	N	None	None	None	No	Negative	0.01	-0.0210526	Positive	0.273	1.36316
V1421	29	Female	No	No	No						Negative	0.01	-0.0291262	Positive	0.543	2.78947
V1006	22	Female	No								Negative	0.014	-0.00526316	Positive	0.916	4.76316
V1004	23	Female	No								Negative	0.015	0	Positive	1.83	9.56316
V1557	23	Female	No	No	No						Negative	0.006	-0.0526316	Positive	2.201	11.5158
V560	24	Female	N	N	N	N	None	None	None	No	Negative	0.004	-0.0210526	Positive	2.24	11.7579
V1571	25	Female	No	No	No						Negative	0.012	-0.0210526	Positive	1.461	7.62105
V570	27	Female	N	N	N	N	N	None	None	No	Negative	0.026	0.105263	Positive	2.505	13.1526
V1904	27	Female									Negative	0.006	-0.0421053	Positive	1.679	8.75263
V1885	29	Female	No	No	No	No	No	No	No	Yes	Negative	0.025	0.1	Positive	1.336	6.97368
V1892	29	Female	No	No	No	No	No	No	No	No	Negative	0.018	0.0631579	Positive	2.446	12.8158
V751	34	Male	No	yes	No	No		No	No		Negative	0.01	-0.00526316	Positive	2.521	13.2105
V346	35	Male	N	N	Y	N	See teeds				Negative	0.018	0.0421053	Positive	0.682	3.53158
V448	35	Male	N	N	N	Y	None	None	None	No	Negative	0.007	-0.0789474	Positive	1.024	5.31579
V810	36	Male	No	1	No	No		No	No		Negative	0.01	-0.0210526	Positive	2.488	13.0368
V300	30	Male	N	N	N	N					Negative	0.12	0.547368	Negative	0.065	0.284211
V378	30	Male	N	N	N	N					Negative	0.009	-0.00526316	Negative	0.066	0.289474
V444	30	Male	N	N	N	N	None	None	None	Yes	Negative	0.009	-0.0210526	Negative	0.162	0.821053
V586	30	Male	N	N	Y	N	None	None	None	Yes	Negative	0.013	-0.0315789	Negative	0.128	0.6
V502	31	Male	N	N	N	N	None	None	None	Yes	Negative	0.035	0.126316	Negative	0.086	0.378947
V580	31	Male	N	N	N	N	None	None	None	Yes	Negative	0.007	-0.0631579	Negative	0.173	0.836842
V47	34	Male	N	N	N	N	None	None	None	Yes	Negative	0.013	-0.00526	Negative	0.157	0.752632
V497	35	Male					None	None	None	Yes	Negative	0.009	-0.0105263	Negative	0.086	0.378947
V203	36	Male	N	N	N	N					Negative	0.008	-0.0157895	Negative	0.062	0.242105
V558	34	Male	N	N	N	N	None	None	None	No	No Sample			Negative	0.094	0.421053
V305	30	Male	N	N	N	N					Negative	0.01	-0.0315789	Positive	0.806	4.18421
V450	30	Male	N	N	N	N	None	None	None	Yes	Negative	0.007	-0.0789474	Positive	1.282	6.67368
V576	30	Male	N	N	N	N	None	None	None	Yes	Negative	0.016	-0.0157895	Positive	1.742	9.09474
V740	30	Male	No	No	No	No		No	No		Negative	0.013	0.0105263	Positive	1.564	8.17368
V745	30	Male	No	No	No	No		No	No		Negative	0.008	-0.0157895	Positive	1.046	5.44737
V1169	30	Male	No								Negative	0.004	-0.0631579	Positive	2.5	13.0895
V7	31	Male	N	N	N	N	None	None	None	Yes	Negative	0.012	-0.0105263	Positive	1.197	6.22632
V741	31	Male	Yes	No	No	No		No	No		Negative	0.007	-0.0210526	Positive	1.226	6.38421
V888	31	Male	No	No	No	No		1	Cholestrol		Negative	0.009	-0.0105263	Positive	1.075	5.6
V1129	31	Male	No								Negative	0.006	-0.0526316	Positive	0.49	2.51053
V1374	31	Male	No	No	No						Negative	0.006	-0.0368421	Positive	1.732	9.0579
V1394	31	Male	No	No	No						Negative	0.028	0.0582524	Positive	0.642	3.31053
V1396	31	Male	No	No	No						Negative	0.085	0.334951	Positive	1.096	5.71053
V485	32	Male	N	N	N	N	None	None	None		Negative	0.007	-0.0210526	Positive	1.459	7.60526
V555	32	Male	N	N	N	N	None	None	None	No	Negative	0.011	0.0157895	Positive	0.231	1.18421
V851	32	Male	No	No	No	No		No	No		Negative	0.009	-0.0105263	Positive	0.294	1.48947
V170	33	Male	N	N	N	N					Negative	0.014	0.0157895	Positive	2.579	13.4895
V460	33	Male	N	N	N	N	None	None	None	Yes	Negative	0.083	0.321053	Positive	2.348	12.3263
V543	33	Male	N	N	N	None	None	None	No	Yes	Negative	0.006	-0.0315789	Positive	0.317	1.6
V902	33	Male	No	No	No	No		No	No		Negative	0.005	-0.0315789	Positive	2.334	12.2105
V1242	33	Male	No								Negative	0.027	0.0894737	Positive	2.374	12.4632
V3	34	Male	N	N	N	N	None	None	None	Yes	Negative	0.003	-0.0578947	Positive	1.839	9.60526
V84	34	Male	N	N	N	N	None	None	None	No	Negative	0.006	-0.0421053	Positive	0.532	2.72632
V471	34	Male	N	N	N	N	None	None	None	Yes	Negative	0.016	0.0263158	Positive	1.734	9.05263
V729	34	Male	No	No	No	No		No	No		Negative	0.013	0.0105263	Positive	0.747	3.85789
V1144	34	Male	No								Negative	0.004	-0.0631579	Positive	1.857	9.70526
V1178	34	Male	No								Negative	0.006	-0.0526316	Positive	2.118	11.079
V1389	34	Male	No	No	No						Negative	0.135	0.57767	Positive	0.964	5.01579
V4	35	Male	N	N	N	N	None	None	None	Yes	Negative	0.01	-0.0210526	Positive	2.292	11.9895
V8	35	Male	N	N	N	N	None	None	None	Yes	Negative	0.007	-0.0368421	Positive	1.67	8.71579
V59	35	Male	N	N	N	N	None	None	None	Yes	Negative	0.012	-0.0105263	Positive	1.015	5.31053
V100	35	Male	N	N	N	N	none	none	none	No	Negative	0.011	-0.0157895	Positive	1.797	9.38421
V237	35	Male	N	N	N	N					Negative	0.007	-0.0473684	Positive	2.278	11.9053
V449	35	Male	N	N	N	N	None	None	None	Yes	Negative	0.004	-0.0947368	Positive	1.962	10.2526
V538	35	Male	N	N	N	None	None	None	No	No	Negative	0.003	-0.0473684	Positive	0.302	1.52105
V815	35	Male	No	No	No	No		No	No		Negative	0.011	-0.0157895	Positive	2.294	12.0053
V1126	35	Male	No								Negative	0.007	-0.0473684	Positive	2.144	11.2158
V1367	35	Male	yes	No	No						Negative	0.01	-0.0157895	Positive	1.17	6.08947
V1427	35	Male	No	No	No						Negative	0.01	-0.0291262	Positive	1.334	6.96316
V5	36	Male	N	N	N	N	None	None	None	Yes	Negative	0.014	0	Positive	1.878	9.81053
V69	36	Male	N	N	N	N	None	None	None	Yes	Negative	0.012	-0.0105263	Positive	0.991	5.18421
V180	36	Male	N	N	N	N					Negative	0.011	0	Positive	0.969	5.01579
V293	36	Male	N	N	N	N					Negative	0.01	-0.0315789	Positive	1.724	9.01579
V376	36	Male	N	N	N	N					Negative	0.012	0.0105263	Positive	1.057	5.50526
V408	36	Male	N	N	N	N					Negative	0.009	-0.00526	Positive	1.426	7.44737
V475	36	Male									Negative	0.005	-0.0315789	Positive	0.351	1.77368
V651	36	Male	N	N	N	N	None	None	None	Yes	Negative	0.007	-0.0631579	Positive	0.942	4.88421
V795	36	Male	No	No	No	No		No	No		Negative	0.013	-0.00526316	Positive	1.17	6.08421
V147	37	Male	N	N	N	N	None	None	None	Yes	Negative	0.007	-0.0789474	Positive	2.728	14.2842
V268	37	Male	N	N	N	N					Negative	0.011	-0.0263158	Positive	2.485	13.0211
V504	37	Male	N	N	N	N	None	None	None	Yes	Negative	0.002	-0.0526316	Positive	1.299	6.76316
V756	37	Male	No	No	No	No		No	No		Negative	0.006	-0.0263158	Positive	2.37	12.4053
V1158	37	Male	No								Negative	0.004	-0.0631579	Positive	0.617	3.17895
V1198	37	Male	No								Negative	0.008	-0.0421053	Positive	1.076	5.59474
V221	38	Male	N	N	N	N					Negative	0.006	-0.0263158	Positive	0.602	3.08421
V355	38	Male	N	N	N	N					Negative	0.015	0.0263158	Positive	2.609	13.6737
V539	38	Male	N	N	N	None	Hypercholestomlemic	None	No	No	Negative	-0.024	-0.189474	Positive	2.402	12.5842
V700	38	Male	N	N	N	N	None	None	None	Yes	Negative	0.01	-0.06316	Positive	2.318	12.1684
V1393	38	Male	No	No	No						Negative	0.014	-0.00970874	Positive	0.582	2.99474
V417	39	Male	N	N	N	N	Diclafenac tab				Negative	0.003	-0.0421053	Positive	0.791	4.10526
V505	39	Male	N	N	N	N	None	None	None		Negative	0.009	-0.0157895	Positive	1.469	7.65789
V561	30	Male	N	N	N	N	None	None	None	No	Negative	0.005	-0.0157895	Positive	0.259	1.33158
V1003	31	Male	No								Negative	0.012	-0.0157895	Positive	1.725	9.02105
V817	33	Male	No	No	No	No		No	No		Negative	0.047	0.173684	Positive	2.585	13.5474
V1577	34	Male	No	No	No						Negative	0.01	-0.0315789	Positive	0.928	4.81579
V1723	34	Male	Y	N	N	N	None	None	None	No	Negative	0.013	-0.00526316	Positive	2.48	12.9789
V569	35	Male	N	N	N	N	Epilepsy	None	None	No	Negative	0.006	-0.0105263	Positive	0.716	3.69474
V985	35	Male	No								Negative	0.011	-0.0210526	Positive	2.225	11.6526
V1666	36	Male	No	No	No						Negative	0.008	-0.0315789	Positive	0.461	2.35789
V955	37	Male	No								Negative	0.009	-0.0315789	Positive	2.048	10.7105
V981	37	Male	No	No	No						Negative	0.005	-0.0526316	Positive	0.452	2.31053
V1720	37	Male	N	N	N	N	None	None	None	No	Negative	0.009	-0.0263158	Positive	2.44	12.8105
V1001	39	Male	yes								Negative	0.011	-0.0210526	Positive	0.333	1.68421
V595	39	Male									Negative	0.009	-0.0526316	Positive	2.396	12.579
V621	34	Female	No	No	No	No	No	No	No		Negative	0.01	-0.0210526	Negative	0.173	0.836842
V615	32	Female	No	No	No	No	Dyshpidemia	No	No	No	Negative	0.007	-0.0210526	Positive	2.387	12.4895
V747	35	Female	No	Yes	No	No		No	No		Negative	0.009	-0.0105263	Positive	1.105	5.74211
V184	36	Female	N	N	Y	N					Negative	0.005	-0.0315789	Positive	0.377	1.9
V1296	36	Female	No		Yes						Negative	0.011	0.00526316	Positive	1.93	10.0895
V348	37	Female	N	Y	N	N					Negative	0.008	-0.0105263	Positive	2.377	12.4526
V307	39	Female	N	N	Y	N	Penciline				Negative	0.012	-0.0210526	Positive	2.668	13.9842
V559	33	Female	N	Y	Y	N	None	None	None	No	Negative	0.009	0.00526316	Positive	0.954	4.94737
V43	33	Female	N	N	N	N	None	None	None	Yes	Negative	0.01	-0.02105	Negative	0.021	0.078947
V372	33	Female	N	N	N	N					Negative	0.007	-0.0157895	Negative	0.162	0.794737
V188	36	Female	N	N	N	N					Negative	0.013	0.0105263	Negative	0.164	0.778947
V724	38	Female	No	No	No	No		No	Cholestrole		Negative	0.011	0	Negative	0.14	0.678947
V1769	38	Female	N	N	N	N	None	None	None		Negative	0.007	-0.0315789	Negative	0.11	0.521053
V263	39	Female	N	N	N						Negative	0.009	-0.0368421	Negative	0.096	0.447368
V342	39	Female	N	N	N	N					Negative	0.007	-0.0157895	Negative	0.077	0.347368
V125	30	Female									Negative	0.006	-0.0842105	Positive	0.973	5.04737
V167	30	Female	N	N	N	N					Negative	0.008	-0.0157895	Positive	2.722	14.2421
V350	30	Female	N	N	N	N					Negative	0.005	-0.0263158	Positive	1.473	7.69474
V535	30	Female	N	N	N	None	None	None	No	No	Negative	0.008	-0.0210526	Positive	0.526	2.7
V583	30	Female	N	N	N	N	None	None	None	Yes	Negative	0.014	-0.0263158	Positive	2.076	10.8526
V691	30	Female	N	N	N	N	None	None	None	Yes	Negative	0.01	-0.0631579	Positive	0.932	4.87368
V800	30	Female	No	No	No	No		No	No		Negative	0.012	-0.0105263	Positive	1.955	10.2158
V265	31	Female	N	N	N	N					Negative	0.01	-0.0315789	Positive	1.604	8.38421
V521	31	Female	N	N	N	N	None	None	None	No	Negative	0.009	-0.0157895	Positive	1.387	7.2421
V165	32	Female	N	N	N	N					Negative	0.006	-0.0263158	Positive	1.234	6.41053
V238	32	Female	N	N	N	N					Negative	0.015	-0.00526316	Positive	1.014	5.25263
V289	32	Female	N	N	N	N					Negative	0.012	-0.0210526	Positive	1.077	5.61053
V315	32	Female	N	N	N	N					Negative	0.012	-0.0210526	Positive	0.408	2.08947
V413	32	Female	N	N	N	N					Negative	0.01	-0.00526316	Positive	1.926	10.079
V545	32	Female	N	N	N	None	None	None	No	No	Negative	0.015	0.0157895	Positive	1.547	8.07368
V657	32	Female	N	N	N	N	None	None	None		Negative	0.012	-0.0368421	Positive	0.367	1.85789
V666	32	Female	N	N	N	N	None	None	None	No	Negative	0.008	-0.0578947	Positive	0.653	3.36316
V671	32	Female	N	N	N	N	Rheumatic Carditis	None	None	Yes	Negative	0.015	-0.0210526	Positive	2.389	12.5
V1768	32	Female	N	N	N	N	None	None	None	No	Negative	0.012	-0.0194175	Positive	2.315	12.1263
V6	33	Female	N	N	N	N	None	None	None	Yes	Negative	0.012	-0.0105263	Positive	1.039	5.39474
V126	33	Female									Negative	0.01	-0.0631579	Positive	2.27	11.9158
V173	33	Female	N	N	N	N					Negative	0.014	0.0157895	Positive	1.482	7.71579
V212	33	Female	Y	N	N	N					Negative	0.012	0.00526316	Positive	0.858	4.43158
V347	33	Female	N	N	N	N					Negative	0.013	0.0157895	Positive	1.064	5.54211
V694	33	Female	N	N	N	N	None	None	None	No	Negative	0.013	-0.04737	Positive	2.694	14.1474
V228	34	Female	N	N	N	N					Negative	0.01	-0.00526316	Positive	0.419	2.12105
V253	34	Female	N	N	N	N					Negative	0.009	-0.0368421	Positive	2.618	13.721
V359	34	Female	N	N	N	N					Negative	0.005	-0.0263158	Positive	1.112	5.79474
V562	34	Female	N	N	N	N	None	None	None	No	Negative	0.009	0.00526316	Positive	2.408	12.6
V722	34	Female	No	No	No	No		No	No		Negative	0.008	-0.0157895	Positive	0.63	3.25789
V1401	34	Female	No	No	No						Negative	0.16	0.699029	Positive	0.745	3.86316
V42	35	Female	N	N	N	N	Systemic Sclerosus	None	None	Yes	Negative	0.01	-0.02105	Positive	0.566	2.90526
V85	35	Female	N	N	N	N	None	None	None	No	Negative	0.013	-0.00526316	Positive	2.431	12.721
V330	35	Female	N	N	N	N					Negative	0.01	0	Positive	2.186	11.4474
V354	35	Female	N	N	N	N	food & Rubella Vaccine				Negative	0.015	0.0263158	Positive	0.349	1.77895
V404	35	Female	N	N	N	N					Negative	0.006	-0.02105	Positive	0.368	1.87895
V532	35	Female	N	N	N	None	None	None	No	No	Negative	-0.152	-0.863158	Positive	1.147	5.97895
V1184	35	Female	No					1			Negative	0.009	-0.0368421	Positive	0.398	2.03684
V1765	35	Female	N	N	N	N	None	None	None	No	Negative	0.01	-0.0291262	Positive	0.233	1.16842
V255	36	Female	N	N	N	N					Negative	0.007	-0.0473684	Positive	0.459	2.3579
V340	36	Female	N	N	N	N					Negative	0.004	-0.0315789	Positive	2.353	12.3263
V457	36	Female									Negative	0.004	-0.0947368	Positive	0.902	4.71579
V507	36	Female	N	N	N	N	None	None	None	Yes	Negative	0.009	-0.0157895	Positive	0.878	4.54737
V195	37	Female	N	N	N	N					Negative	0.007	-0.0210526	Positive	0.78	4.02105
V254	37	Female	N	N	N	N					Negative	0.013	-0.0157895	Positive	1.28	6.67895
V375	37	Female	N	N	N	N					Negative	0.005	-0.0263158	Positive	0.722	3.74211
V410	37	Female	N	N	N	N					Negative	0.009	-0.0105263	Positive	1.093	5.69474
V431	37	Female	N	N	N	N					Negative	0.012	0.00526316	Positive	1.554	8.12105
V787	37	Female	No	No	No	No		No	No		Negative	0.011	-0.0157895	Positive	1.622	8.46316
V1407	37	Female	No	No	No						Negative	0.01	-0.0291262	Positive	1.152	5.99474
V54	38	Female	N	N	N	N	None	None	None	Yes	Negative	0.011	-0.0157895	Positive	1.615	8.42632
V103	38	Female									Negative	0.015	-0.0368421	Positive	2.094	10.9368
V266	38	Female	N	N	N	N					Negative	0.008	-0.0421053	Positive	2.008	10.5105
V275	38	Female	N	N	N	N					Negative	0.019	0.0157895	Positive	0.857	4.45263
V353	38	Female	N	N	N	N					Negative	0.006	-0.0210526	Positive	1.736	9.07895
V670	38	Female	N	N	N	N	Dyslipidemia	None	None	Yes	Negative	0.007	-0.0631579	Positive	0.778	4.02105
V680	38	Female	N	N	N	N	None	None	None	No	Negative	0.005	-0.0736842	Positive	1.077	5.59474
V159	39	Female	N	N	N	N					Negative	0.008	-0.0736842	Positive	2.923	15.3
V260	39	Female	N	N	N	N					Negative	0.013	-0.0157895	Positive	1.686	8.81579
V297	39	Female	N	N	N	N					Negative	0.01	-0.0315789	Positive	2.525	13.2316
V364	39	Female	Y	N	N	N					Negative	0.007	-0.0157895	Positive	0.652	3.37368
V587	39	Female	N	N	N	N	None	None	None	Yes	Negative	0.008	-0.0578947	Positive	1.732	9.04211
V1405	39	Female	No	No	No						Negative	0.178	0.786408	Positive	0.301	1.52632
V1741	39	Female	Y	N	N	N	None	None	None	No	Negative	0.026	0.0485437	Positive	2.382	12.4684
V684	31	Female	N	N	N	N	None	None	None	Yes	Negative	0.006	-0.0684211	Positive	1.105	5.78421
V1713	31	Female	N	N	N	N	None	None	None	No	Negative	0.009	-0.0263158	Positive	2.556	13.421
V1718	32	Female	N	N	N	N	None	None	None	No	Negative	0.015	0.00526316	Positive	0.829	4.28947
V1724	32	Female	N	N	N	N	None	None	None	No	Negative	0.011	-0.0157895	Positive	1.843	9.62632
V1896	32	Female						No	No	No	Negative	0.006	-0.0421053	Positive	2.365	12.3632
V1964	32	Female	N	N	N						Negative	0.011	0	Positive	1.83	9.56316
V1563	33	Female	No	No	No						Negative	0.011	-0.0263158	Positive	1.62	8.45789
V1591	33	Female	No	No	No						Negative	0.006	-0.0526316	Positive	2.357	12.3368
V1590	34	Female	No	No	No						Negative	0.013	-0.0157895	Positive	2.116	11.0684
V1890	35	Female	No	No	No	No	No	No	No	Yes	Negative	0.022	0.0842105	Positive	2.657	13.9263
V1715	37	Female	N	N	N	N	None	None	None	No	Negative	0.009	-0.0263158	Positive	1.913	9.99474
V1903	37	Female									Negative	0.018	0.0210526	Positive	2.585	13.5211
V1564	38	Female	No	No	No						Negative	0.006	-0.0526316	Positive	0.881	4.56842
V1716	39	Female	N	N	N	N	None	None	None	No	Negative	0.01	-0.0210526	Positive	0.739	3.8579
V1999	34	Female	N	N	N									Positive	0.268	1.34211
V616	41	Male	No	No	No	No	No	No	No		Negative	0.01	-0.00526316	Positive	1.845	9.63684
V162	47	Male	N	Y	Y	N					Negative	0.008	-0.0157895	Negative	0.109	0.489474
V94	45	Male	N	Y	N	N	None	None	None	No	Negative	0.01	-0.0210526	Positive	1.415	7.37368
V1408	46	Male	No	yes	No						Negative	0.089	0.354369	Positive	1.319	6.88421
V183	47	Male	N	Y	Y	N					Negative	0.007	-0.0210526	Positive	2.316	12.1053
V542	47	Male	N	Y	N	None	None	None	No	No	Negative	0.015	0.0157895	Positive	1.767	9.23158
V834	42	Male	No	No	No	No		No	No		Negative	0.011	-0.0157895	Negative	0.038	0.142105
V2273	42	Male	Yes	No	No	No	No	No	No	No				Negative	0.007	-0.04737
V23	40	Male	N	N	N	N	None	None	None	Yes	Negative	0.012	-0.0105263	Positive	2.535	13.3105
V252	40	Male	N	N	N	N					Negative	0.013	-0.0157895	Positive	2.476	12.9737
V677	40	Male	Y	N	N	N	Pulmonary Tb	None	Anti TB	No	Negative	0.01	-0.0473684	Positive	2.655	13.9
V753	40	Male	No	No	No	No		No	No		Negative	0.007	-0.0210526	Positive	1.109	5.76842
V1181	40	Male	No								Negative	0.006	-0.0526316	Positive	2.15	11.2474
V384	41	Male	N	N	N	N					Negative	0.01	0	Positive	0.615	3.17895
V665	41	Male	N	N	N	N	None	None	None	No	Negative	0.011	-0.0421053	Positive	1.083	5.62632
V807	41	Male	No	No	No	No		No	No		Negative	0.006	-0.0263158	Positive	0.846	4.38421
V833	41	Male	No	No	No	No		No	No		Negative	0.007	-0.0368421	Positive	2.481	13
V1392	41	Male	No	No	No						Negative	0.014	-0.00970874	Positive	0.65	3.36316
V291	42	Male	N	N	N	N					Negative	0.013	-0.0157895	Positive	0.905	4.70526
V377	42	Male	N	N	N	N					Negative	0.007	-0.0157895	Positive	1.802	9.42632
V416	42	Male	N	N	N	N					Negative	0.008	-0.0157895	Positive	0.404	2.06842
V511	42	Male	N	N	N	N					Negative	0.009	-0.0157895	Positive	2.733	14.3105
V599	42	Male	N	N	N	N	None	None	None	No	Negative	0.015	-0.0210526	Positive	1.372	7.14737
V131	43	Male									Negative	0.037	0.0789474	Positive	2.665	13.9526
V163	43	Male	N	N	N	N					Negative	0.011	0	Positive	2.382	12.4526
V456	43	Male									Negative	0.005	-0.0894737	Positive	1.329	6.96316
V682	43	Male	N	N	N	N	None	None	None	No	Negative	0.01	-0.0473684	Positive	0.784	4.05263
V344	44	Male	N	N	N	N					Negative	0.009	-0.00526316	Positive	1.9	9.9421
V827	44	Male	No	No	No	No		No	No		Negative	0.006	-0.0421053	Positive	2.178	11.4053
V1752	44	Male	N	N	N	N	None	None	None	No	Negative	0.015	-0.00485437	Positive	1.741	9.09474
V18	45	Male	N	N	N	N	None	None	None	Yes	Negative	0.01	-0.0210526	Positive	2.798	14.6526
V368	45	Male	N	N	N	N					Negative	0.012	0.0105263	Positive	0.786	4.07895
V381	45	Male	N	N	Y	N					Negative	0.01	0	Positive	2.213	11.5895
V786	45	Male	No	No	No	No		No	No		Negative	0.007	-0.0368421	Positive	0.548	2.81053
V830	45	Male	No	No	No	No		No	No		Negative	0.008	-0.0315789	Positive	2.594	13.5947
V785	46	Male	No	No	No	No		Yes	No		Negative	0.01	-0.0210526	Positive	0.209	1.04211
V801	46	Male	No	No	No	No		No	No		Negative	0.011	-0.0157895	Positive	2.333	12.2211
V824	46	Male	Yes	No	No	No		Yes	No		Negative	0.004	-0.0526316	Positive	1.489	7.77895
V72	47	Male						No	No	Yes	Negative	0.013	-0.00526316	Positive	0.924	4.78947
V101	47	Male	N	N	N	N	none	none	none	yes	Negative	0.004	-0.0526316	Positive	2.525	13.2579
V313	47	Male	N	N	N	N					Negative	0.011	-0.0263158	Positive	1.799	9.41053
V395	47	Male	N	N	N	N					Negative	0.009	-0.00526316	Positive	1.051	5.47368
V31	48	Male	N	N	N	N	None	None		Yes	Negative	0.058	0.231579	Positive	1.345	7.04737
V38	48	Male	N	N	N	N	ICH	None	None	Yes	Negative	0.009	-0.02632	Positive	1.488	7.8
V96	48	Male	N	N	N	N	None	None	None	Yes	Negative	0.126	0.589474	Positive	2.54	13.3368
V236	48	Male	Y	N	N	N					Negative	0.012	-0.0210526	Positive	1.528	7.95789
V892	48	Male	Yes	No	No	No		No	No		Negative	0.006	-0.0421053	Positive	2.378	12.4474
V68	49	Male	N	N	N	N	None	None	None	Yes	Negative	0.009	-0.0263158	Positive	1.155	6.00526
V98	49	Male	N	N	N	N	None	None	None	No	Negative	0.009	-0.0263158	Positive	2.119	11.079
V311	49	Male	N	N	N	N					Negative	0.01	-0.0315789	Positive	2.533	13.2737
V575	49	Male		N	N	N	None	None	None	Yes	Negative	0.02	0.00526316	Positive	2.745	14.3737
V836	49	Male	No	No	No	No		No	Cholestrole		Negative	0.009	-0.0263158	Positive	1.861	9.73684
V1052	41	Male	No								Negative	0.005	-0.0157895	Positive	0.28	1.40526
V1562	41	Male	No	No	No						Negative	0.009	-0.0368421	Positive	0.766	3.96316
V1879	41	Male	No	No	No	No	No	No	No	No	Negative	0.009	0.0157895	Positive	2.204	11.5421
V814	43	Male	No	No	No	No		No	No		Negative	0.008	-0.0315789	Positive	1.508	7.87895
V1714	43	Male	N	N	N	N	None	None	None	No	Negative	0.005	-0.0473684	Positive	1.178	6.16842
V1076	46	Male	No								Negative	0.066	0.305263	Positive	2.259	11.8211
V1722	48	Male	N	N	N	N	None	None	None	No	Negative	0.007	-0.0368421	Positive	0.999	5.18421
V1719	49	Male	N	N	N	N	None	None	None	No	Negative	0.007	-0.0368421	Positive	2.202	11.5579
V631	45	Male									Negative	0.02	0.0736842	Positive	2.544	13.3158
V3000	47	Male	No	No	No	No	No	No	No	Yes				Positive	0.874	4.56842
V207	40	Female	Y	Y	N	N					Negative	0.007	-0.0210526	Positive	1.631	8.5
V339	41	Female	Y	Y	Y	N					Negative	0.012	0.0105263	Positive	1.003	5.22105
V251	43	Female	N	N	Y	N					Negative	0.013	-0.0157895	Positive	2.307	12.0842
V1992	40	Female	N	Yes	N						Negative	0.006	0.0105263	Positive	2.177	11.3895
V352	40	Female	N	N	N	N					Negative	0.011	0.00526316	Negative	0.144	0.7
V329	44	Female	N	N	N	N					Negative	0.005	-0.0263158	Negative	0.088	0.405263
V214	40	Female	N	N	N	N					Negative	0.009	-0.0105263	Positive	0.447	2.26842
V271	40	Female	N	N	N	N					Negative	0.009	-0.0368421	Positive	2.305	12.0737
V301	40	Female	N	N	N	N					Negative	0.1	0.442105	Positive	0.865	4.49474
V337	40	Female	N	N	N	N					Negative	0.006	-0.0210526	Positive	1.816	9.5
V349	40	Female	N	N	N	N					Negative	0.011	0.00526316	Positive	2.652	13.9
V371	40	Female	N	N	N	N					Negative	0.025	0.0789474	Positive	2.162	11.321
V537	40	Female	N	N	N	None	None	None	No	No	Negative	0.008	-0.0210526	Positive	2.319	12.1368
V654	40	Female	N	N	N	N	None	None	None	No	Negative	0.013	-0.0315789	Positive	2.342	12.2526
V832	40	Female	No	No	No	No		No	No		Negative	0.004	-0.0526316	Positive	2.329	12.2
V1380	40	Female	No	No	No						Negative	0.007	-0.0315789	Positive	1.281	6.68421
V1742	40	Female	Y								Negative	0.01	-0.0291262	Positive	1.946	10.1737
V1767	40	Female	N	N	N	N	None	None	None	No	Negative	0.011	-0.0242718	Positive	2.528	13.2368
V67	41	Female	N	N	N	N	None	None	None	Yes	Negative	0.014	0	Positive	0.816	4.22105
V89	41	Female	N	N	N	N	None	None	None	Yes	Negative	0.007	-0.0368421	Positive	1.346	7.05263
V160	41	Female	N	N	N	N					Negative	0.004	-0.0947368	Positive	2.31	12.0737
V259	41	Female	N	N	N	N					Negative	0.012	-0.0210526	Positive	0.773	4.01053
V316	41	Female	N	N	N	N					Negative	0.011	-0.0263158	Positive	1.211	6.31579
V1384	41	Female	No	No	No						Negative	0.011	-0.0105263	Positive	0.93	4.83684
V1757	41	Female	N	N	N	N	None	None	None	No	Negative	0.01	-0.0291262	Positive	0.97	5.03684
V65	42	Female	N	N	N	N	None	None	None	Yes	Negative	0.004	-0.0526316	Positive	1.117	5.80526
V148	42	Female	N	N	N	N					Negative	0.006	-0.0842105	Positive	2.458	12.8526
V335	42	Female	N	N	N	N					Negative	0.037	0.142105	Positive	1.137	5.92632
V338	42	Female	N	N	N	N					Negative	0.008	-0.0105263	Positive	0.763	3.9579
V387	42	Female	N	N	N	N	Food Allergy				Negative	0.009	-0.00526316	Positive	2.641	13.8421
V464	42	Female	N	N	N	N	None	None	None	Yes	Negative	0.013	0.0105263	Positive	2.289	12.0158
V533	42	Female	N	N	N	None	None	None	No	No	Negative	0.007	-0.0263158	Positive	1.7	8.87895
V563	42	Female	N	N	N	N	None	None	None	No	Negative	0.005	-0.0157895	Positive	1.305	6.79474
V64	43	Female	N	N	N	N	None	None	None	Yes	Negative	0.012	-0.0105263	Positive	2.54	13.3368
V117	43	Female									Negative	0.008	-0.0736842	Positive	2.605	13.6368
V149	43	Female	N	N	N	N					Negative	0.004	-0.0947368	Positive	0.873	4.51053
V151	43	Female	N	N	N	N					Negative	0.006	-0.0842105	Positive	1.434	7.46316
V178	43	Female	N	N	N	N					Negative	0.007	-0.0210526	Positive	2.056	10.7368
V219	43	Female	N	N	N	N					Negative	0.005	-0.0315789	Positive	0.777	4.00526
V242	43	Female	N	N	N	N					Negative	0.008	-0.0421053	Positive	2.215	11.5737
V294	43	Female	N	N	N	N					Negative	0.016	0	Positive	0.42	2.15263
V296	43	Female	N	N	N	N					Negative	0.013	-0.0157895	Positive	2.44	12.7842
V388	43	Female	N	N	N	N					Negative	0.009	-0.00526316	Positive	2.238	11.721
V403	43	Female	N	N	N	N					Negative	0.008	-0.01053	Positive	1.179	6.14737
V681	43	Female	N	N	N	N	None	None	None	No	Negative	0.013	-0.0315789	Positive	2.015	10.5316
V22	44	Female	N	N	N	N	None	None	None	No	Negative	0.008	-0.0315789	Positive	0.646	3.36842
V584	44	Female	N	N	N	N	None	None	None	No	Negative	0.01	-0.0473684	Positive	2.148	11.221
V688	44	Female	N	N	N	N	None	None	None	Yes	Negative	0.016	-0.0315789	Positive	2.58	13.5474
V755	44	Female	No	No	No	No		No	Cholestrole		Negative	0.007	-0.0210526	Positive	0.327	1.66316
V1772	44	Female	N	N	N	N	None	None	None	No	Negative	0.007	-0.0315789	Positive	0.63	3.24737
V79	45	Female									Negative	0.009	-0.0263158	Positive	0.549	2.81579
V182	45	Female	N	N	N	N					Negative	0.008	-0.0157895	Positive	0.816	4.21053
V281	45	Female	N	N	N	N					Negative	0.01	-0.0315789	Positive	2.441	12.7895
V321	45	Female	N	N	N	N					Negative	0.009	-0.00526316	Positive	2.259	11.8316
V379	45	Female	N	N	N	N					Negative	0.011	0.00526316	Positive	2.152	11.2684
V390	45	Female	N	N	N	N					Negative	0.005	-0.0263158	Positive	2.45	12.8368
V82	46	Female	N	N	N	N	Yes	None	None	Yes	Negative	0.014	0	Positive	1.532	8.03158
V201	46	Female									Negative	0.009	-0.0105263	Positive	2.287	11.9526
V220	46	Female	N	N	N	N					Negative	0.067	0.294737	Positive	1.811	9.44737
V269	46	Female	N	N	N	N					Negative	0.01	-0.0315789	Positive	2.141	11.2105
V310	46	Female	N	N	N	N					Negative	0.018	0.0105263	Positive	1.903	9.9579
V823	46	Female	No	No	No	No		No	Cholestrol & Thyroxine		Negative	0.011	-0.0157895	Positive	0.64	3.31053
V1744	46	Female	N	N	N	N	None	None	None	Yes	Negative	0.012	-0.0194175	Positive	0.505	2.58947
V233	47	Female	N	N	N	N					Negative	0.005	-0.0578947	Positive	0.852	4.4
V241	47	Female	Y	N	N	N					Negative	0.009	-0.0368421	Positive	2.401	12.5526
V318	47	Female	N	N	N	N					Negative	0.019	0.0157895	Positive	2.366	12.3947
V365	47	Female	N	N	N	N					Negative	0.013	0.0157895	Positive	2.583	13.5368
V367	47	Female	N	N	N	N					Negative	0.006	-0.0210526	Positive	0.881	4.57895
V750	47	Female	No	Yes	No	No		No	No		Negative	0.004	-0.0368421	Positive	0.485	2.47895
V794	47	Female	No	No	No	No		No	No		Negative	0.009	-0.0263158	Positive	1.593	8.32632
V41	48	Female	N	N	N	N	None	None	None	Yes	Negative	0.011	-0.01579	Positive	1.55	8.08421
V197	48	Female	N	N	N	N					Negative	0.006	-0.0263158	Positive	1.677	8.74211
V211	48	Female	Y	N	N	N					Negative	0.01	-0.00526316	Positive	1.594	8.30526
V223	48	Female	N	N	N	N					Negative	0.009	-0.0105263	Positive	1.378	7.16842
V314	48	Female	N	N	N	N					Negative	0.006	-0.0526316	Positive	0.881	4.57895
V369	48	Female	N	N	N	N					Negative	0.006	-0.0210526	Positive	1.977	10.3474
V1378	48	Female	No	No	No						Negative	0.014	0.00526316	Positive	2.427	12.7158
V107	49	Female	Y	N	N	N	none	none	none	Yes	Negative	0.012	-0.0526316	Positive	2.037	10.6895
V176	49	Female	N	N	N	N					Negative	0.005	-0.0315789	Positive	0.614	3.14737
V366	49	Female	N	N	N	N	Malignancies				Negative	0.004	-0.0315789	Positive	2.42	12.679
V409	49	Female	N	N	N	N					Negative	0.005	-0.02632	Positive	2.071	10.8421
V591	49	Female	N	N	N	N	None	None	None	Yes	Negative	0.012	-0.0368421	Positive	0.633	3.3
V713	49	Female	No	No	No	No		Yes	No		Negative	0.008	-0.0157895	Positive	2.561	13.4211
V777	49	Female	No	No	No	No		No	No		Negative	0.009	-0.0263158	Positive	0.865	4.49474
V1295	49	Female	Yes								Negative	0.004	-0.0315789	Positive	2.205	11.5368
V1748	49	Female									Negative	0.006	-0.0485437	Positive	2.486	13.0158
V1566	42	Female	No	No	No						Negative	0.012	-0.0210526	Positive	1.035	5.37895
V945	43	Female	yes	No	No						Negative	0.01	-0.0105263	Positive	2.926	15.3316
V1049	44	Female	No								Negative	0.006	-0.0105263	Positive	0.31	1.55789
V1588	44	Female	No	No	No						Negative	0.005	-0.0578947	Positive	2.311	12.0947
V1901	44	Female									Negative	0.009	-0.0263158	Positive	1.325	6.88947
V1908	45	Female									Negative	0.01	-0.0210526	Positive	1.602	8.34737
V1575	48	Female	No	No	No						Negative	0.005	-0.0578947	Positive	1.83	9.56316
V1604	48	Female	No	No	No						Negative	0.007	-0.0473684	Positive	2.647	13.8632
V1891	48	Female	No	No	No	No	No	No	No	No	Negative	0.019	0.0684211	Positive	1.448	7.55263
V554	49	Female	N	N	N	N	AF	None	None	No	Negative	0.008	0	Positive	1.722	8.98947
V1886	49	Female	No	No	No	No	Dyslipidemia	No	No	Yes	Negative	0.02	0.0736842	Positive	2.514	13.1737
V1887	49	Female	Yes	No	No	No	No	No	No	No	Negative	0.016	0.0526316	Positive	0.69	3.57368
V614	46	Female									Negative	0.006	-0.0263158	Positive	1.576	8.22105
V217	51	Male	N	Y	N	N					Negative	0.011	0	Positive	2.586	13.5263
V625	52	Male	N	Y	Y	N	None	None	None	Yes	Negative	0.007	-0.0157895	Positive	2.085	10.9053
V88	58	Male	N	Y	Y	N	None	None	None	No	Negative	0.009	-0.0263158	Positive	0.558	2.86316
V164	58	Male	N	Y	Y	N	IschaemicHeart Disease				Negative	0.023	0.0631579	Positive	2.204	11.5158
V1630	50	Male	No	No	Yes						Negative	0.011	-0.0263158	Positive	0.492	2.52105
V1580	56	Male	No	Yes	No						Negative	0.006	-0.0526316	Positive	0.365	1.85263
V495	53	Male	N	Y	N	N	Epilepsy	None	None		Negative	0.008	-0.0157895	Negative	0.016	0.010526
V36	50	Male	Yes	N	N	N	None	None	None	No	Negative	0.01	-0.02105	Positive	2.434	12.7368
V19	51	Male	N	N	N	N	None	None	None	Yes	Negative	0.007	-0.0368421	Positive	1.423	7.41579
V193	51	Male	N	N	N	N					Negative	0.009	-0.0105263	Positive	0.989	5.12105
V527	51	Male	N	N	N	None	None	None	No	No	Negative	0.007	-0.0263158	Positive	1.469	7.67368
V572	51	Male	N	N	N	N	None	None	None	Yes	Negative	0.005	-0.0736842	Positive	1.768	9.23158
V782	51	Male	No	No	No	No		Yes	Cholestrole		Negative	0.013	-0.00526316	Positive	0.752	3.9
V1189	51	Male	No								Negative	0.01	-0.0315789	Positive	2.122	11.1
V55	52	Male	N	N	N	N	None	No	None	Yes	Negative	0.012	-0.0105263	Positive	2.735	14.321
V194	52	Male	Y	N	N	N					Negative	0.006	-0.0263158	Positive	1.993	10.4053
V797	52	Male	No	No	No	No		No	No		Negative	0.01	-0.0210526	Positive	1.997	10.4526
V157	53	Male	Y	N	N	N					Negative	0.005	-0.0894737	Positive	2.708	14.1684
V394	53	Male	N	N	N	N					Negative	0.011	0.00526316	Positive	2.556	13.3947
V440	53	Male	N	N	N	N					Negative	0.009	-0.0105263	Positive	0.259	1.30526
V652	53	Male	N	N	N	N	None	None	None	Yes	Negative	0.009	-0.0526316	Positive	1.165	6.05789
V1	54	Male	N	N	N	N	None	None	None	Yes	Negative	0.003	-0.0578947	Positive	1.586	8.27368
V91	54	Male	N	N	N	N	None	None	None	No	Negative	0.012	-0.0105263	Positive	1.367	7.12105
V95	54	Male	N	Y	N	N	None	None	None	No	Negative	0.006	-0.0421053	Positive	0.265	1.32105
V230	54	Male	N	N	N	N					Negative	0.008	-0.0421053	Positive	0.465	2.36316
V842	54	Male	No	No	No	No		No	No		Negative	0.011	-0.0157895	Positive	1.926	10.0789
V884	54	Male	No	No	No	No		No	No		Negative	0.005	-0.0315789	Positive	0.568	2.93158
V2	55	Male	N	N	N	N	High Fever	None	None	Yes	Negative	0.009	-0.0263158	Positive	2.021	10.5632
V30	55	Male	N	N	N	N		None	None	Yes	Negative	0.01	-0.0210526	Positive	1.226	6.42105
V60	55	Male	N	N	N	N	None	None	None	Yes	Negative	0.009	-0.0263158	Positive	2.037	10.6474
V99	55	Male	N	Y	N	N	None	None	None	Yes	Negative	0.005	-0.0473684	Positive	1.676	8.78947
V168	55	Male	N	N	N	N					Negative	0.005	-0.0315789	Positive	1.039	5.38421
V518	55	Male	N	N	N	N	None	None	None	No	Negative	0.01	-0.0105263	Positive	0.555	2.88947
V757	55	Male	No	No	No	No		No	No		Negative	0.009	-0.0105263	Positive	2.218	11.6158
V40	56	Male	N	N	N	N	None	None	None	Yes	Negative	0.008	-0.03158	Positive	2.651	13.8789
V181	56	Male	N	N	N	N					Negative	0.005	-0.0315789	Positive	1.355	7.04737
V406	56	Male	N	N	N	N					Negative	0.006	-0.02105	Positive	1.475	7.70526
V764	56	Male	No	No	No	No		No	No		Negative	0.011	-0.0157895	Positive	2.603	13.6263
V798	56	Male	No	No	No	No		1	No		Negative	0.011	-0.0157895	Positive	0.266	1.32632
V93	57	Male	N	N	N	N	None	None	None	Yes	Negative	0.007	-0.0368421	Positive	2.028	10.6
V106	57	Male	N	N	N	N	none	none	none	Yes	Negative	0.009	-0.0684211	Positive	2.433	12.7737
V536	57	Male	N	N	N	None	None	None	No	No	Negative	0.006	-0.0315789	Positive	1.764	9.21579
V596	57	Male	N	N	N	N	None	None	None		Negative	0.009	-0.0526316	Positive	1.83	9.55789
V792	57	Male	No	No	No	No		1	No		Negative	0.014	0	Positive	0.94	4.88947
V1385	58	Male	No	No	No						Negative	0.008	-0.0263158	Positive	0.385	1.96842
V21	59	Male	N	N	N	N	None	None	None	Yes	Negative	0.006	-0.0421053	Positive	0.648	3.33684
V693	59	Male	N	N	N	N	None	None	None	Yes	Negative	0.008	-0.07368	Positive	1.869	9.77895
V806	59	Male	No	No	No	No		yes	No		Negative	0.12	0.557895	Positive	2.666	11.8526
V1706	50	Male	N	N	N	N	None	None	None	No	Negative	0.005	-0.0473684	Positive	2.074	10.8421
V1726	51	Male	Y	N	N	N	None	None	None	No	Negative	0.025	0.0578947	Positive	2.608	13.6947
V1729	51	Male	N	N	N	N	None	None	None	No	Negative	0.011	-0.0157895	Positive	2.1	11.0211
V643	52	Male									Negative	0.003	-0.0842105	Positive	0.24	1.23158
V977	52	Male	No						Cholestrol		Negative	0.009	-0.0315789	Positive	1.884	9.84737
V1708	54	Male	N	N	N	N	None	None	None	No	Negative	0.011	-0.0157895	Positive	0.926	4.84211
V1705	57	Male	N	N	N	N	None	None	None	No	Negative	0.011	-0.0157895	Positive	1.041	5.40526
V522	58	Male									Negative	0.004	-0.0421053	Positive	0.693	3.57368
V790	58	Male	No	No	No	No		yes	No		Negative	0.012	-0.0105263	Positive	0.817	4.24211
V1620	58	Male	No	No	No						Negative	0.007	-0.0473684	Positive	0.992	5.15263
V1495	59	Male	No	No	No						Negative	0.004	-0.105263	Positive	2.568	13.4474
V626	56	Female	N	Y	N	N					Negative	0.005	-0.0263158	Negative	0.024	0.057895
V174	50	Female	N	Y	N	N	Ischaemic heart disease				Negative	0.011	0	Positive	0.242	1.18947
V240	50	Female	N	N	Y	N	History of TIA,ECG Changes				Negative	0.011	-0.0263158	Positive	0.518	2.6421
V351	50	Female	N	N	Y	N					Negative	0.01	0	Positive	1.968	10.3
V573	50	Female	N	N	N	Y	None	None	None	No	Negative	0.035	0.0842105	Positive	0.432	2.2
V600	51	Female	N	Y	N	N	None	None	None	No	Negative	0.013	-0.0315789	Positive	1.051	5.45789
V280	52	Female	N	Y	N	N					Negative	0.012	-0.0210526	Positive	2.087	10.9263
V46	54	Female		Y	N	N	None	None	None	Yes	Negative	0.007	-0.03684	Positive	0.495	2.57368
V437	54	Female	N	N	Y	N					Negative	0.01	-0.00526316	Positive	1.386	7.23684
V487	55	Female	N	Y	N	N	Arrythimias	None	None		Negative	0.004	-0.0368421	Positive	1.916	10.0526
V317	56	Female	Y	Y	N	N					Negative	0.01	-0.0315789	Positive	0.492	2.53158
V336	56	Female	N	N	Y	N					Negative	0.008	-0.0105263	Positive	0.581	3
V49	58	Female	N	N	Y	N	None	None	None	No	Negative	0.015	0.005263	Positive	1.285	6.68947
V429	59	Female	N	Y	Y	N					Negative	0.014	0.0157895	Positive	0.612	3.16316
V498	59	Female	N	N	Y	N	Hypothyroidism	None	None		Negative	0.007	-0.0210526	Positive	1.035	5.37368
V1544	57	Female	No	Yes	Yes						Negative	0.023	-0.00526316	Positive	1.731	9.04211
V1589	58	Female	No	No	yes						Negative	0.004	-0.0631579	Positive	0.717	3.70526
V247	50	Female	Y	N	N	N					Negative	0.007	-0.0473684	Negative	0.083	0.352632
V319	50	Female	N	N	N	N					Negative	0.011	-0.0263158	Negative	0.105	0.494737
V187	53	Female	N	N	N	N					Negative	0.009	-0.0105263	Negative	0.028	0.063158
V282	53	Female	N	N	N	N					Negative	0.009	-0.0368421	Negative	0.036	0.131579
V566	56	Female	N	N	N	N	Thyroxine	None	None		Negative	0.006	-0.0105263	Negative	0.014	0
V714	59	Female	No	No	No	No		Yes	No		Negative	0.006	-0.0263158	Negative	0.15	0.731579
V215	50	Female	N	N	N	N					Negative	0.009	-0.0105263	Positive	0.747	3.84737
V224	50	Female	N	N	N	N					Negative	0.005	-0.0315789	Positive	0.318	1.58947
V363	50	Female	N	N	N	N	Migrane-chromic				Negative	0.009	-0.00526316	Positive	0.923	4.8
V392	50	Female	N	N	N	N					Negative	0.011	0.00526316	Positive	0.415	2.12632
V175	51	Female	N	N	N	N					Negative	0.008	-0.0157895	Positive	2.432	12.7158
V226	51	Female	N	N	N	N					Negative	0.005	-0.0315789	Positive	0.861	4.44737
V326	51	Female	Y	N	N	N					Negative	0.016	0.0315789	Positive	1.89	9.88947
V546	51	Female	N	N	N	None	None	None	No	No	Negative	0.007	-0.0263158	Positive	1.149	5.97895
V571	51	Female	N	N	N	N	None	None	None	No	Negative	0.007	-0.0368421	Positive	0.823	4.25789
V811	51	Female	No	No	No	No		No	No		Negative	0.009	-0.0263158	Positive	2.485	13.0053
V172	52	Female	N	N	N	N					Negative	0.012	0.00526316	Positive	1.988	10.3789
V434	52	Female	N	N	N	N					Negative	0.011	0	Positive	2.69	14.1
V619	52	Female	No	No	No	No	No	No	No	Yes	Negative	0.011	0	Positive	2.16	11.2947
V653	52	Female	N	N	N	N	None	None	None	Yes	Negative	0.012	-0.0368421	Positive	0.665	3.42632
V674	52	Female	N	N	N	N	None	None	None	No	Negative	0.01	-0.0473684	Positive	0.62	3.18947
V25	53	Female	N	N	N	N	None	None	None	Yes	Negative	0.01	-0.0210526	Positive	2.447	12.8053
V249	53	Female	Y	N	N	N					Negative	0.009	-0.0368421	Positive	1.794	9.35789
V328	53	Female	N	N	N	N					Negative	0.048	0.2	Positive	2.358	12.3526
V396	53	Female	N	N	N	N					Negative	0.006	-0.0210526	Positive	0.597	3.08421
V432	53	Female	N	N	N	N					Negative	0.01	-0.00526316	Positive	2.712	14.2158
V508	53	Female	Y	N	N	N	None	None	None		Negative	0.008	-0.0210526	Positive	2.495	13.1
V686	53	Female	N	N	N	N	None	None	None	Yes	Negative	0.026	0.021053	Positive	0.87	4.54737
V227	54	Female	N	N	N	N	Ischaemic Heart Disease				Negative	0.01	-0.00526316	Positive	1.328	6.90526
V302	54	Female	N	N	N	N	Allargies=Food-Beef				Negative	0.016	0	Positive	2.429	12.7263
V400	54	Female	N	N	N	N					Negative	0.012	0.010526	Positive	2.662	13.9526
V672	54	Female	N	N	N	N	None	None	None	No	Negative	0.009	-0.0526316	Positive	2.207	11.5421
V673	54	Female	N	N	N	N	None	None	None	No	Negative	0.01	-0.0473684	Positive	0.447	2.27895
V867	54	Female	No	No	No	No		No	Colestrol		Negative	0.007	-0.0210526	Positive	2.65	13.8895
V10	55	Female	N	N	N	N	None	None	None	No	Negative	0.007	-0.0368421	Positive	2.891	15.1421
V132	55	Female									Negative	0.011	-0.0578947	Positive	2.442	12.779
V177	55	Female	N	N	N	N					Negative	0.009	-0.0105263	Positive	1.601	8.34211
V306	55	Female	N	N	N	N					Negative	0.026	0.0526316	Positive	1.361	7.10526
V323	55	Female	Y	N	N	N					Negative	0.006	-0.0210526	Positive	1.278	6.66842
V420	55	Female	Y	N	N	N					Negative	0.01	-0.00526316	Positive	2.519	13.2
V500	55	Female	Y	N	N	N	None	None	None		Negative	0.01	-0.00526316	Positive	1.628	8.53684
V675	55	Female	N	N	N	N	None	None	None	No	Negative	0.005	-0.0736842	Positive	2.328	12.1789
V718	55	Female	No	No	No	No		No	No		Negative	0.011	0	Positive	0.409	2.07895
V727	55	Female	No	No	No	No		No	No		Negative	0.011	0	Positive	1.944	10.1737
V826	55	Female	No	No	No	No		No	No		Negative	0.013	-0.00526316	Positive	0.583	3.01053
V189	56	Female	N	N	N	N					Negative	0.007	-0.0210526	Positive	2.508	13.1158
V322	56	Female	N	N	N	N					Negative	0.007	-0.0157895	Positive	1.004	5.22632
V397	56	Female	N	N	N	N					Negative	0.006	-0.0210526	Positive	2.726	14.2895
V402	56	Female	N	N	N	N					Negative	0.011	0.005263	Positive	2.525	13.2316
V656	56	Female	N	N	N	N	None	None	None	No	Negative	0.009	-0.0526316	Positive	1.882	9.83158
V48	57	Female	Y	N	N	N	None	None	None	No	Negative	0.009	-0.02632	Positive	1.693	8.83684
V295	57	Female	N	N	N	N					Negative	0.007	-0.0473684	Positive	0.395	2.02105
V399	57	Female	N	N	N	N					Negative	0.011	0.00526316	Positive	0.568	2.93158
V528	57	Female	N	N	N	None	None	None	No	No	Negative	0.039	0.142105	Positive	2.581	13.5263
V574	57	Female	N	N	N	N	Hypothyrodism	None	None	Yes	Negative	0.014	-0.0263158	Positive	2.12	11.0842
V831	57	Female	No	No	No	No		No	No		Negative	0.011	-0.0157895	Positive	2.355	12.3368
V866	57	Female	No	No	No	No		No	Cholestrole		Negative	0.005	-0.0315789	Positive	0.44	2.25789
V29	58	Female	N	N	N	N	None	None	None	Yes	Negative	0.006	-0.0421053	Positive	2.394	12.5263
V166	58	Female	N	N	N	N					Negative	0.091	0.421053	Positive	1.284	6.67368
V229	58	Female	N	N	N	N					Negative	0.005	-0.0315789	Positive	2.339	12.2263
V676	58	Female	N	N	N	N	None	None	None	No	Negative	0.01	-0.0473684	Positive	1.048	5.44211
V829	58	Female	No	No	No	No		No	No		Negative	0.01	-0.0210526	Positive	2.555	13.3895
V838	58	Female	No	No	No	No		No	No		Negative	0.006	-0.0421053	Positive	2.119	11.0789
V1749	58	Female	N	N	N	N	None	None	None	No	Negative	0.011	-0.0242718	Positive	0.763	3.94737
V26	59	Female	N	N	N	N	None	None	None		Negative	0.015	0.00526316	Positive	1.057	5.48947
V81	59	Female									Negative	0.008	-0.0315789	Positive	1.361	7.08947
V389	59	Female	N	N	N	N					Negative	0.011	0.00526316	Positive	2.24	11.7316
V813	59	Female	No	No	No	No		No	No		Negative	0.008	-0.0315789	Positive	2.555	13.3895
V1556	52	Female	No	No	No						Negative	0.005	-0.0578947	Positive	2.443	12.7895
V1727	52	Female	N	N	N	N	None	None	None	No	Negative	0.005	-0.0473684	Positive	1.496	7.84211
V1711	58	Female	N	N	N	N	None	None	None	No	Negative	0.012	-0.0105263	Positive	0.884	4.57895
V1728	59	Female	N	N	N	N	None	None	None	No	Negative	0.011	-0.0157895	Positive	1.371	7.1421
V1107	63	Male	No		Yes						Negative	0.006	-0.0105263	Positive	0.793	4.08947
V1593	72	Male	No	yes	No						Negative	0.015	-0.00526316	Positive	0.93	4.82632
V541	81	Male	N	N	N	None	None	None	No	No	Negative	0.006	-0.0315789	Negative	0.085	0.378947
V1542	63	Male	No	Yes	No						Negative	0.015	-0.0473684	Negative	0.041	0.147368
V2274	71	Male	No	No	No	No	Yes	No	No	No				Negative	0.088	0.378947
V816	60	Male	No	No	No	No		1	No		Negative	0.01	-0.0210526	Positive	0.809	4.18421
V1763	60	Male	N	N	N	N	None	None	None	No	Negative	0.011	-0.0242718	Positive	2.42	12.6789
V27	61	Male	N	N	N	N	IHD	None	None	No	Negative	0.015	0.00526316	Positive	2.439	12.7632
V35	61	Male	N	N	N	N	None	None	None	Yes	Negative	0.01	-0.02105	Positive	2.269	11.8684
V597	62	Male	N	N	N	N	None	None	None		Negative	0.016	-0.0157895	Positive	2.538	13.2842
V841	72	Male	No	No	No	No		yes	No		Negative	0.007	-0.0368421	Positive	1.495	7.81053
V620	74	Male									Negative	0.009	-0.0263158	Positive	2.491	13.079
V232	60	Female	N	N	Y	N					Negative	0.011	-0.0263158	Positive	0.505	2.57368
V1707	61	Female	N	Y	Y	N	None	None	None	No	Negative	0.01	-0.0210526	Positive	0.779	4.02632
V1486	67	Female	No	Yes	No						Negative	0.003	-0.110526	Positive	1.026	5.33158
V222	62	Female	N	N	N						Negative	0.009	-0.0105263	Negative	0.087	0.373684
V105	64	Female	N	N	N	N				No	Negative	0.013	-0.0473684	Negative	0.008	0.010526
V2281	70	Female	No	No	No	No	Yes	No	No	No				Negative	0.014	0.015789
V2275	73	Female	No	No	No	No	No	No	No	No				Negative	0.007	-0.04737
V28	60	Female	N	N	N	N	None	None	None	No	Negative	0.009	-0.0263158	Positive	0.295	1.47895
V124	60	Female									Negative	0.013	-0.0473684	Positive	1.756	9.16842
V218	60	Female	N	N	N	N					Negative	0.006	-0.0263158	Positive	1.808	9.43158
V567	60	Female	Y	N	N	N	None	None	None		Negative	0.009	0.00526316	Positive	0.27	1.34737
V906	60	Female	No	No	No	No		No	No		Negative	0.011	0	Positive	2.768	14.5105
V1239	61	Female	Yes					yes	cholo		Negative	0.011	0.00526316	Positive	2.699	14.1737
V1430	61	Female	No	No	No						Negative	0.004	-0.0526316	Positive	2.281	11.9368
V585	62	Female	N	N	N	N	None	None	None	No	Negative	0.006	-0.0684211	Positive	2.039	10.6579
V776	67	Female	No	No	No	No		No	No		Negative	0.012	-0.0105263	Positive	2.56	13.4158
V525	73	Female									Negative	0.007	-0.0263158	Positive	1.855	9.73158
V760	73	Female	No	No	No	No		yes	No		Negative	0.168	0.810526	Positive	2.804	14.7
V1358	62	Female	No											Positive	0.631	3.25263
V942	60	Female	No	No	No				Cholestrol /thyroxin		Negative	0.01	-0.0105263	Positive	1.481	7.72632
V1712	60	Female	N	N	N	N	None	None	None	No	Negative	0.01	-0.0210526	Positive	0.644	3.31579
V1438	64	Female	No	No	No						Negative	0.015	0.0473684	Positive	2.518	13.1842
V1512	64	Female	No	No	No						Negative	0.008	-0.0842105	Positive	2.044	10.6895
V1667	64	Female	No	No	No						Negative	0.007	-0.0368421	Positive	1.603	8.36842
V1520	66	Female	No	No	No						Negative	0.006	-0.0947368	Positive	2.043	10.6842
V568	68	Female	Y	N	N	N	No	None	None	No	Negative	0.003	-0.0263158	Positive	1.716	8.95789
